# Supplementary material for: Non-Invasive Prediction of Atrial Fibrosis Using a Regression Tree Model of Mean Left Atrial Voltage
Source: Biomedicines. 2025 Aug 6;13(8):1917. doi: 10.3390/biomedicines13081917 (PMC12383828; doi:10.3390/biomedicines13081917)
Supplement: Supplementary file 1 [file biomedicines-13-01917-s001.zip]

Archive with 1 entries (1 files):
- biomedicines-3773544-supplementary.pdf
